# Supplementary material for: Impact of Chemotherapy Alone and in Combination with Immunotherapy on Oral Microbiota in Cancer Patients—A Pilot Study
Source: Microorganisms. 2025 Jul 3;13(7):1565. doi: 10.3390/microorganisms13071565 (PMC12299619; doi:10.3390/microorganisms13071565)
Supplement: Supplementary file 1 [file microorganisms-13-01565-s001.zip]

Archive with 3 entries (3 files):
- Supplementary Figures.pdf
- Supplementary Table 1.xlsx
- Supplementary Table 2.xlsx
