# Supplementary material for: Impact of Chemotherapy Alone and in Combination with Immunotherapy on Oral Microbiota in Cancer Patients—A Pilot Study
Source: Microorganisms. 2025 Jul 3;13(7):1565. doi: 10.3390/microorganisms13071565 (PMC12299619; doi:10.3390/microorganisms13071565)
Supplement: Supplementary file 1 [file microorganisms-13-01565-s001.zip › Supplementary Table 1.xlsx]

## Sheet: Sheet1
No	Sex	Age	Areas	Diagnostic	Treatment	Removable dentures	Cancer recurrence	Biopsy	Comorbidity	J1.Hypertension	J2.Diabetes mellitus (DM)	J3.Hyperthyroidism	Risk factors	N1.Tobacco smoking	N2.Drug allergy	N3.Hereditary cancer	Hygiene index	Oral thrush	Mucositis	Orodental health status	Computer thermography evaluation at approximately 3 months	Oral mucosal injury
1	F	65	U	Breast cancer	Epirubicin 135 mg + Cyclophosfamide 1100 mg	0	1	CC BREAST INFILTRATIVE:ER+98%, PR+40%, HER2=2+, KI67-17%.	1	1	0	0	0	0	0	0	0.59	1	0	Remaining natural teeth on the arch remaining natural teeth on the arch remaining natural teeth on the arch	Adjuvant treatment; without measurable damage; without progression Adjuvant treatment; without measurable damage; without progression	Canker sores upper labial mucosa
2	F	58	U	Breast cancer	Epirubicin 135 mg + Cyclophosfamide 1080 mg	0	0	CC BREAST INFILTRATIVE::ER= 95%, PR=70%, KI67 = 28%, HER 2= 2+	1	1	0	0	1	0	0	1	1.15	1	0	remaining natural teeth on the arch	Adjuvant treatment; without measurable damage; without progression	Canker sores in the pharyngeal area
3	F	65	U	Breast cancer	Epirubicin 97,5 mg + Cyclophosfamide 780 mg	1	0	CC BREAST INFILTRATIVE::RE=98%, PR=1%, KI67=25%, HER2=2+	1	0	1	0	0	0	0	0	no	0	0	Bimaxillary removable prosthesis	Adjuvant treatment; without measurable damage; without progression	Gingivitis
4	F	61	U	Breast cancer	Docetaxel 135 mg+ Cyclophosfamide 1080 mg	0	0	CC BREAST INFILTRATIVE::ER+, PR+, HER2-NEG	1	1	0	0	0	0	0	0	0.66	0	0	Remaining natural teeth on the arch	Adjuvant treatment; without measurable damage; without progression	Gingivitis
5	F	56	U	Liposarcoma	Epirubicin 85 mg( Z1); Ifosfamide 2500 mg; Mesna-1500 mg (Z 1-5)	0	1	MIXOFIBROSARCOMA OR LIPOSARCOMA WITH ROUND CELLS AND MIXOID HIGH GRADE MIXOID SARCOMA	1	0	0	1	0	0	0	0	0.55	1	0	Remaining natural teeth on the arch	Adjuvant treatment; without measurable damage; without progression	Canker sores lower vestibule
6	F	52	U	Breast cancer	Epirubicin 110 mg+ Cyclophosfamide 888 mg	0	0	CC BREAST INFILTRATIVE:R-NEGATIV, PR-NEGATIV, KI- 67=42%,HER2-2+	1	0	0	0	1	0	1	0	0.35	1	0	Remaining natural teeth on the arch	Neoadjuvant treatment - progression of the disease - appearance of new lesions - bone, liver metastases	Canker sores, hard palate, upper lip.
7	M	67	U	Stomach cancer	FLOT - DOCETAXEL = 100 mg , OXALIPLATIN = 170 mg, FOLINATE CALCIUM= 700 mg, 5-Fluorouracil =5200 mg (Elastomeric pump-48H)	0	0	PROBABLY ULCERATED GASTRIC ADENOCARCINOMA WITH THE COMPONENT WITH WEAK COHESITIVE CELLS.	1	0	0	1	0	1	0	1	no	1	0	Lower removable prosthesis	Adjuvant treatment; without measurable damage; without progression	Canker sores appeared in the buccal plate
12	F	45	U	Breast cancer	EPIRUBICINA=117 mg CICLOFOSFAMIDA=940 mg	0	0	CC BREAST INFILTRATIVE:ER=100%,PR=90%,KI67=30%HER2:2+	0	0	0	0	0	0	0	0	0.42	0	1	Remaining natural teeth on the arch	Neoadjuvant treatment - at the end of neoadjuvant chemotherapy - imaging partial remission	Mucositis grade 1 tongue
13	F	47	U	Breast cancer	DOCETAXEL 145 mg + CARBOPLATIN 640 mg + PERTUZUMAB/TRASTUZUMAB 600/600 mg	0	0	CC BREAST INFILTRATIVE:ER+98%, PR-60%, HER2-POZITIV; KI67-30%	0	0	0	0	1	0	0	1	0.31	1	0	Remaining natural teeth on the arch	Neoadjuvant treatment - CT at the end of neoadjuvant chemo - partial imaging remission	Canker sores on the internal oral mucosa of the upper lip
15	M	73	R	Melanoma	NIVOLUMAB 240 mg	1	0	ACROM NODULAR ULCERATED MELANOMA, CUTANEOUS CLARK IV, BRESLOW 3.2	1	1	1	0	0	0	0	0	no	0	0	Bimaxillary removable prosthesis	Adjuvant treatment; without measurable damage; without progression	Gingivitis
16	M	66	U	Lung cancer	PEM-PEM - CBP - PEMBROLIZUMAB = 200 mg, PEMETREXED = 1000 mg, CARBOPLATIN = 750 mg	1	0	NON-MICROCELLULAR CARCINOMA WITH IMMUNOPHENOTYPING COMPATIBLE WITH A PULMONARY ADENOCARCINOMA	1	1	0	0	1	1	0	0	no	0	1	Bimaxillary removable prosthesis	Palliative treatment - CT at 3 months - stationary disease	Mucositis grade 1 on the tongue
17	F	74	R	Gallbladder cancer	GEMCITABINA 1980 mg, CARBOPLATIN AUC2 - 245 mg	1	0	ADENOCARCINOM MODERAT DIFERENTIAT G2	1	1	0	0	0	0	0	0	no	0	1	Bimaxillary removable prosthesis	Palliative treatment - CT at 3 months - stationary disease	Mucositis grade 2 on the tongue
19	M	63	U	Lung cancer	PEMBROLIZUMAB=200 mg, PACLITAXEL=334 mg, CARBOPLATIN(AUC5)=730 mg	1	0	KERATINIZING SQUAMOUS CARCINOMA	1	0	0	0	0	1	0	1	no	0	0	Bimaxillary removable prosthesis	Palliative treatment - CT at 3 months - stationary disease	Gingivitis
20	F	64	R	Cervical cancer	PACLITAXEL=320 mg, CARBOPLATIN=500 mg, BEVACIZUMAB=1200 mg	0	1	MODERATELY DIFFERENTIATED KERATINIZED SQUAMOUS CARCINOMA	1	1	0	0	0	0	0	0	0.71	1	0	Remaining natural teeth on the arch	Palliative treatment - CT at 3 months - stationary disease	Canker sores lower vestibule
21	M	72	U	Lung cancer	EP+Durva - Etoposide 200mg day 1-3 + Cisplatin 40mg day 1-3 + Durvalumab 1500mg	1	0	ECOG small cell neuroendocrine CARCINOMA	1	1	1	0	1	1	0	0	no	0	1	Bimaxillary removable prosthesis	Palliative treatment - CT at 3 months - stationary disease	Mucositis grade 2 lower lip
22	F	71	U	Breast cancer	EPIRUBICIN=150 mg, CYCLOPHOSPHAMIDE=1200 mg	1	0	CC BREAST INFILTRATIVE:ER-100%, PR-40%, KI67-40%, HER2=1	1	1	1	0	0	0	0	1	no	0	0	Bimaxillary removable prosthesis	Neoadjuvant treatment - progression of the disease - appearance of new lesions - bone metastases	Gingivitis
23	M	75	U	Lung cancer	GEMCITABINA=2000 mg, CARBOPLATIN=680 mg	1	1	KERATINIZING SQUAMOUS CARCINOMA	1	1	1	0	1	1	0	0	no	1	0	Bimaxillary removable prosthesis	Induction treatment - CT at 3 months - partial remission	Oral thrush tongue
24	F	66	R	Cervical cancer	BEVACIZUMAB =1000 mg, PACLITAXEL =295 mg, CARBOPLATIN=540 mg	1	1	NOS SQUAMOCELLULAR CARCINOMA- WEAK EPIDERMOID CARCINOMA DIFERENTIAT, NEKERATINIZAT	1	1	0	1	1	0	1	0	no	0	0	Bimaxillary removable prosthesis	Palliative treatment - MRI after 3 months - partial remission	Gingivitis
25	M	69	U	Rectal cancer	FOLFOX 4 = OXALIPLATIN = 155 mg, CALCIUM FOLINATE = 720 mg, 5 FU BOLUS = 720 MG, 5 FU (ELASTOMERIC PUMP 46 H) = 2200 mg	1	0	ADENOCARCINOMA NOS, G1	0	0	0	0	1	1	0	1	2.1	0	1	Remaining natural teeth on the arch	Palliative treatment - CT at 3 months - stationary disease	Mucositis grade 1 tongue
26	M	42	U	Melanoma	NIVOLUMAB 240 mg	0	0	Malignant MELANOMA molecular tests - without BRAF mutation ECOG-	0	0	0	0	1	0	1	0	1.6	0	0	Remaining natural teeth on the arch	Palliative treatment - CT at 3 months - stationary disease	Gingivitis
27	F	59	U	Lung cancer	PEMETREXED 780 mg + CISPLATIN 120 mg	0	0	MUCINOUS LUNG ADENOCARCINOMA,	1	1	0	0	0	0	0	0	0.52	1	0	Remaining natural teeth on the arch	Adjuvant treatment - CT after 3 months - without signs of relapse	Canker sores, hard palate and pharyngeal isth
28	M	73	U	Rectal cancer	Cetuximab + FOLFIRI - Cetuximab 800mg + Irinotecan 280mg + Folinate 640mg + Fluorouracil bolus 640mg + Fluorouracil pev 46h 3800mg (elastomeric pump)	0	1	ADK ECOG-1 G-63KG; H-157CM; S-1,65MP	1	1	1	0	0	0	0	1	0.88	0	0	Remaining natural teeth on the arch	Palliative treatment - CT at 3 months - stationary disease	Gingivitis
Legend:
Values ​​0/1-No/Yes
EC = epirubicine and cyclophoshamide
FLOT = Docetaxel, oxaliplatin, leucovorin, and 5-fluorouracil
Pem-Pem-CBP = pemetrexed, carboplatin and bevacizumab
