# Supplementary material for: Impact of Chemotherapy Alone and in Combination with Immunotherapy on Oral Microbiota in Cancer Patients—A Pilot Study
Source: Microorganisms. 2025 Jul 3;13(7):1565. doi: 10.3390/microorganisms13071565 (PMC12299619; doi:10.3390/microorganisms13071565)
Supplement: Supplementary file 1 [file microorganisms-13-01565-s001.zip › Supplementary Table 2.xlsx]

## Sheet: Sheet1
Chemotherapy
	High abundance		Medium abundance		Low abundance
	Before	After	Before	After	Before	After
Sample01			Streptococcus salivarius	Streptococcus salivarius, Streptococcus parasanguinis	Neisseria perflava Streptococcus parasanguinis Streptococcus infantis Parvimonas micra Haemophilus parainfluenzae	Peptostreptococcus stomatis Gemella sanguinis Lachnoanaerobaculum orale Parvimonas micra Stomatobaculum longum
Sample02			Streptococcus salivarius Parvimonas micra Streptococcus parasanguinis Corynebacterium argentoratense	Streptococcus salivarius Streptococcus parasanguinis Streptococcus mutans	Haemophilus parainfluenzae Porphyromonas pasteri Neisseria flavescens Peptostreptococcus stomatis	Parvimonas micra Streptococcus anginosus Lactobacillus salivarius Streptococcus sobrinus Lactobacillus vaginalis Lactobacillus gasseri Streptococcus gordonii Lactobacillus crispatus Streptococcus mitis Peptostreptococcus stomatis Lactobacillus acidophilus
Sample03			Peptostreptococcus stomatis Peptococcus sp. feline oral taxon 012	Peptostreptococcus stomatis Gemella sanguinis Streptococcus infantis Gemella morbillorum	Parvimonas micra Streptococcus infantis Gemella sanguinis Neisseria mucosa Streptococcus sinensis Haemophilus parainfluenzae Streptococcus salivarius Selenomonas sputigena	Peptococcus sp. feline oral taxon 012 Streptococcus sinensis Streptococcus mitis Parvimonas micra Streptococcus anginosus
Sample04			Streptococcus parasanguinis Streptococcus salivarius Parvimonas micra	Streptococcus salivarius Haemophilus parainfluenzae	Veillonella parvula Aggregatibacter segnis Selenomonas sputigena Streptococcus gordonii Dialister invisus Neisseria mucosa Peptostreptococcus stomatis	Streptococcus parasanguinis Streptococcus infantis Streptococcus anginosus Streptococcus sanguinis Megasphaera micronuciformis Peptostreptococcus stomatis Parvimonas micra Streptococcus mitis Veillonella parvula
Sample05			Peptostreptococcus stomatis	Streptococcus mitis	Haemophilus parainfluenzae Streptococcus infantis Haemophilus sputorum Neisseria perflava	Streptococcus cristatus Gemella haemolysans Gemella sanguinis Gemella morbillorum Granulicatella elegans Streptococcus sanguinis Streptococcus pneumoniae Granulicatella adiacens Streptococcus salivarius Streptococcus sinensis
Sample06	Streptococcus salivarius	Streptococcus salivarius	Haemophilus parainfluenzae	Streptococcus parasanguinis	Streptococcus parasanguinis Parvimonas micra Cardiobacterium hominis Streptococcus mitis	Streptococcus sanguinis Megasphaera micronuciformis
Sample07			Streptococcus salivarius Parvimonas micra Streptococcus parasanguinis Streptococcus mutans	Phyllobacterium myrsinacearum	Lactobacillus oris Mogibacterium timidum Gemella bergeri Campylobacter gracilis Fusobacterium nucleatum Phyllobacterium myrsinacearum Peptoniphilus lacrimalis	Ralstonia pickettii Sphingomonas paucimobilis Bradyrhizobium canariense
Sample17			Veillonella parvula Streptococcus sobrinus Streptococcus gordonii Lactobacillus frumenti	Streptococcus salivarius Streptococcus parasanguinis	Lactobacillus salivarius Streptococcus salivarius Campylobacter gracilis Streptococcus cristatus Lactobacillus gasseri Neisseria elongata Oribacterium sp. oral taxon 078 Dialister invisus Leptotrichia wadei Streptococcus anginosus	Streptococcus mitis Lactobacillus salivarius Gemella sanguinis Veillonella parvula
Sample22			Streptococcus parasanguinis Streptococcus sobrinus Lactobacillus salivarius Streptococcus salivarius	Streptococcus salivarius Streptococcus mutans Streptococcus sobrinus Streptococcus parasanguinis	Lactobacillus fermentum Streptococcus mutans Streptococcus gordonii Veillonella parvula Lactobacillus gasseri Streptococcus cristatus Streptococcus mitis	Gemella sanguinis Veillonella parvula Streptococcus mitis Lachnoanaerobaculum orale Lactobacillus fermentum
Sample23	Streptococcus salivarius	Streptococcus salivarius	Streptococcus parasanguinis	Streptococcus parasanguinis	Gemella sanguinis	Parvimonas micra Peptostreptococcus stomatis Streptococcus mitis Streptococcus cristatus Streptococcus agalactiae
Sample25			Streptococcus salivarius Streptococcus anginosus	Streptococcus mutans Streptococcus parasanguinis Parvimonas micra Streptococcus salivarius Peptostreptococcus stomatis	Streptococcus parasanguinis Parvimonas micra Megasphaera micronuciformis Peptostreptococcus stomatis Veillonella parvula Streptococcus mutans Streptococcus cristatus	Streptococcus gordonii Lactobacillus frumenti
Sample27			Gemella sanguinis Peptostreptococcus stomatis Haemophilus parainfluenzae	Streptococcus parasanguinis Streptococcus salivarius	Oribacterium sinus Parvimonas micra Fusobacterium periodonticum Peptococcus sp. feline oral taxon 012 Streptococcus parasanguinis Fusobacterium nucleatum Stomatobaculum longum	Gemella sanguinis Parvimonas micra
Combined Chemotherapy and Immunotherapy
Sample12	Streptococcus parasanguinis		Haemophilus parainfluenzae	Streptococcus salivarius Streptococcus parasanguinis	Streptococcus salivarius Prevotella melaninogenica Peptostreptococcus stomatis Parvimonas micra Prevotella histicola Streptococcus sanguinis	Megasphaera micronuciformis Streptococcus thermophilus
Sample13			Haemophilus parainfluenzae Neisseria mucosa Peptostreptococcus stomatis	Gemella sanguinis	Porphyromonas pasteri Streptococcus infantis Campylobacter showae	Peptostreptococcus stomatis Streptococcus infantis Streptococcus mitis Streptococcus sanguinis Streptococcus australis Streptococcus sinensis
Sample15	Streptococcus salivarius	Streptococcus salivarius	Streptococcus parasanguinis	Streptococcus parasanguinis	Veillonella parvula	Streptococcus mitis Gemella sanguinis Lachnoanaerobaculum orale
Sample16			Streptococcus parasanguinis Streptococcus salivarius		Haemophilus parainfluenzae Streptococcus mitis Prevotella histicola Gemella sanguinis Streptococcus infantis	Streptococcus parasanguinis
Sample19			Streptococcus salivarius	Streptococcus salivarius Streptococcus thermophilus Streptococcus cristatus	Streptococcus parasanguinis Streptococcus mitis Gemella haemolysans Streptococcus sanguinis Gemella sanguinis Streptococcus infantis Abiotrophia defectiva	Streptococcus parasanguinis Streptococcus mitis Streptococcus pneumoniae Gemella sanguinis Streptococcus infantis
Sample20			Streptococcus salivarius	Streptococcus salivarius	Streptococcus parasanguinis Parvimonas micra Megasphaera micronuciformis Peptostreptococcus stomatis Streptococcus anginosus Gemella sanguinis Streptococcus mitis Gemella morbillorum Streptococcus sanguinis Granulicatella elegans Streptococcus infantis	Granulicatella elegans Streptococcus parasanguinis Streptococcus mitis Parvimonas micra Peptostreptococcus stomatis Gemella haemolysans Streptococcus sanguinis Streptococcus gordonii Streptococcus cristatus
Sample21			Streptococcus gordonii Gemella sanguinis Streptococcus infantis	Streptococcus salivarius	Gemella morbillorum Streptococcus cristatus Streptococcus anginosus Streptococcus mitis	Streptococcus parasanguinis Gemella sanguinis Streptococcus cristatus Streptococcus gordonii Veillonella parvula Streptococcus mitis Abiotrophia defectiva Streptococcus infantis
Sample24	Streptococcus salivarius		Streptococcus parasanguinis	Streptococcus salivarius Streptococcus parasanguinis	Streptococcus mutans Streptococcus peroris	Streptococcus gordonii Haemophilus parainfluenzae Gemella sanguinis Streptococcus mutans
Sample26			Streptococcus salivarius Streptococcus parasanguinis Megasphaera micronuciformis	Streptococcus parasanguinis Peptostreptococcus stomatis Streptococcus salivarius Parvimonas micra	Peptostreptococcus stomatis Gemella sanguinis Shuttleworthia satelles Stomatobaculum longum Haemophilus parainfluenzae Lachnoanaerobaculum orale	Streptococcus gordonii Oribacterium sinus
Sample28			Streptococcus salivarius Streptococcus parasanguinis	Streptococcus salivarius Streptococcus parasanguinis Streptococcus sanguinis	Parvimonas micra Gemella sanguinis Filifactor alocis Haemophilus parainfluenzae Peptostreptococcus stomatis Selenomonas sputigena Streptococcus mutans Streptococcus cristatus Streptococcus sanguinis Streptococcus constellatus Streptococcus anginosus Veillonella parvula	Parvimonas micra Peptostreptococcus stomatis Gemella sanguinis Abiotrophia defectiva Streptococcus cristatus Streptococcus constellatus Stomatobaculum longum
